# Supplementary material for: High-Resolution Optical Coherence Tomography Angiography Characteristics of Limbal Stem Cell Deficiency
Source: Diagnostics (Basel). 2021 Jun 21;11(6):1130. doi: 10.3390/diagnostics11061130 (PMC8233779; doi:10.3390/diagnostics11061130)
Supplement: Supplementary file 1 [file diagnostics-11-01130-s001.zip]

Archive with 1 entries (1 files):
- diagnostics-1240199-supplementary.pdf
